# Supplementary material for: Ursodeoxycholic acid reduces antitumor immunosuppression by inducing CHIP-mediated TGF-β degradation
Source: Nat Commun. 2022 Jun 14;13:3419. doi: 10.1038/s41467-022-31141-6 (PMC9198048; doi:10.1038/s41467-022-31141-6)
Supplement: Supplementary file 6 — Source Data [file 41467_2022_31141_MOESM6_ESM.xlsx]

## Sheet: Figure 1
	a	day	Ctrl (mm3)					UDCA (mm3)						b	Ctrl	UDCA
	B16-F10	0	0	0	0	0	0	0	0	0	0	0		CD4+CD25+Foxp3+ T cells (%)	23.2	11.1
		7	75.4891	111.372	64.0763	138.628	122.356	7.36253	29.1966	71.0769	42.3389	18.6144			24	12.3
		9	219.601	180.714	104.512	329.818	290.531	15.3322	56.1923	124.94	101.589	38.1661			23.4	11.7
		11	565	519.052	383.935	852.015	872.41	101.498	236.964	408.571	435.662	171.752		CD8+CD45+ T cells (%)	19.8	25.6
		13	1016.47	897.445	891.756	1265.6	1214.64	271.582	589.855	697.176	706.231	385.998			18.6	26.2
		15	1799.06	1680.29	1256.1	2246.4	1859.35	361.011	608.188	1187	1307.65	588.931			18.5	24
		17	2058.11	2900.68	2063	3223.4	3263.21	940.479	1809.77	2279	2049.98	1262.85		IFN-γ+CD4+ T cells (%)	15.1	18.9
	MC38	0	0	0	0	0	0	0	0	0	0	0			15.8	22.9
		7	26.9051	41.7139	17.3609	60.738	34.0459	27.1371	13.3333	29.8467	24.8909	31.625			15.4	21.2
		9	55.3334	29.8093	37.3546	163.709	81.1261	62.0658	25.0274	62.6111	43.7635	58.9853		IFN-γ+CD8+ T cells (%)	15.3	23.5
		11	166.904	130.614	135.358	254.406	129.219	88.0219	87.48	99.4567	111.003	107.086			13.9	27.8
		13	256.012	253.59	385.953	350.285	254.653	110.952	164.458	214.471	123.195	171.538			14.8	20.9
		15	469.776	463.683	602.158	706.642	409.274	232.987	304.625	165.917	306.309	341.984		Perforin+CD4+ T cells (%)	3.44	10.2
		17	978.634	984.851	1504.7	1108.28	807.255	468.906	519.353	877.5	497.024	532.202			3.53	9.27
	LLC	0	0	0	0	0	0	0	0	0	0	0			4.37	7.79
		7	79.5563	66.3083	96.1937	53.3622	34.1745	35.7176	38.2423	56.3874	43.9829	31.4457		Perforin+CD8+ T cells (%)	5.12	17.7
		9	207.777	105.854	124.817	78.3711	61.155	77.1071	70.7273	87.1531	71.7434	62.9292			5.74	17.9
		11	367.312	258.554	400.586	254.214	244.629	301.76	240.871	195.72	201.189	61.0027			9.53	16.8
		13	646.628	517.442	774.678	646.572	496.538	316.164	294.287	297.281	196.394	259.872		Granzyme B+CD4+ T cells (%)	3.93	10.4
		15	1006.06	1019.06	1534.52	963.827	608.211	655.909	486.367	459.737	418.366	441.157			8.97	10.6
		17	2391.92	1469.89	1901.07	1814.02	1572.56	861.162	865.08	492.075	645.78	775.92			6.41	11.5
		day	Ctrl	UDCA										Granzyme B+CD8+ T cells (%)	10.5	14.7
	B16-F10	16	1												6.4	13.3
		20	1												7.1	13.7
		22	1											Ki-67+CD4+ T cells (%)	4.44	7.09
		22	1												4.14	6.8
		27	1												5.6	5.87
		25		1										Ki-67+CD8+ T cells (%)	1.49	3.36
		27		1											1.6	4.67
		29		1											1.27	3.15
		32		1										PD-1+CD4+ T cells (%)	47.9	47.8
		35		1											48.8	55.4
	MC38	28	1												51	55.9
		32	1											PD-1+CD8+ T cells (%)	48.8	35.1
		36	1												54.5	35.2
		38	1												53.2	33.9
		45	1
		37		1
		40		1
		46		1
		51		1
		56		1
	LLC	22	1
		24	1
		27	1
		27	1
		32	1
		31		1
		33		1
		33		1
		40		1
		42		1
	c	day	Ctrl + isotype (mm3)					UDCA + isotype (mm3)					Ctrl + anti-CD25 (mm3)					UDCA + anti-CD25 (mm3)
	LLC	0	0	0	0	0	0	0	0	0	0	0	0	0	0	0	0	0	0	0	0	0
		7	164.158	179.45	54.887	105.831	126.082	37.7029	82.5228	60.2484	67.5881	62.0156	110.52	79.0426	172.66	73.2063	151.377	62.139	125.172	69.3464	77.4094	83.5166
		9	459.655	305.22	215.464	211.79	298.032	74.3257	175.943	149.414	117.615	129.324	238.775	147.924	390.411	125.847	303.132	199.182	164.812	110.379	181.414	163.947
		11	752.554	570.656	243.595	391.254	489.515	107.626	268.747	185.623	152.388	178.596	425.844	236.364	527.019	233.99	492.973	343.462	390.796	198.608	365.979	324.711
		13	929.842	850.934	571.767	530.277	720.705	152.312	406.34	254.944	281.691	273.822	711.832	375.409	640.191	524.745	804.677	401.275	414.492	316.651	500.889	408.327
		15	1159.95	1145.35	1005.25	935.746	1061.57	239.968	391.104	507.495	557.187	423.939	902.16	512.342	917.623	583.137	927.408	762.142	724.422	487.796	788.827	690.797
		17	1542.49	1937.42	1061.63	1102.71	1411.06	397.148	712.776	629.313	575.342	578.645	925.099	982.785	1037.29	627.365	1165.14	1189.06	1277.47	811.421	1006.51	1071.12
		day	Ctrl + isotype	UDCA + isotype	Ctrl + anti-CD25	UDCA + anti-CD25
	LLC	23	1
		24	1					d	Ctrl	UDCA					TGF-β1		TGF-β2		TGF-β3
		28	1					CD8+CD45+ T cells (%)	10.7	8.32		f	serum		Ctrl	UDCA	Ctrl	UDCA	Ctrl	UDCA
		30	1						14.2	11.2					3.8028	3.52613	0.337682	0.300221	0.07227	0.041451
		32	1						10.8	10.9					4.3148	2.5588	0.357583	0.222289	0.070717	0.046707
		30		1											3.6708	3.00813	0.313098	0.26092	0.065342	0.041929
		32		1				e	Ctrl	UDCA					3.79213	3.45147	0.340023	0.235835	0.053516	0.041093
		39		1				Foxp3+ CD4+ cells (%)	17.3	11.2					4.11413	2.81447	0.301224	0.260586	0.041809	0.048021
		42		1					16.7	11			tumor		Ctrl	UDCA	Ctrl	UDCA	Ctrl	UDCA
		45		1					19.2	8.06					1.64313	1.06447	0.316778	0.145861	0.104882	0.075018
		26			1										1.60813	1.07847	0.289852	0.140677	0.094847	0.074062
		28			1										1.5358	1.19747	0.270118	0.132315	0.093294	0.069762
		32			1										1.3258	0.8218	0.172954	0.104219	0.078243	0.06797
		32			1										1.53113	1.1018	0.151046	0.091175	0.067373	0.060086
		35			1
		26				1
		27				1
		33				1
		35				1
		36				1
	g	day	Ctrl (mm3)					UDCA (mm3)
	LLC (Tgfbr2f/fEr-Cre)	0	0	0	0	0	0	0	0	0	0	0
		7	112.505	154.812	93.477	234.465	110.368	100.585	54.9511	161.722	174.744	216
		9	156.82	271.597	281.341	320	200.487	201.137	161.722	216	271.597	390.505
		11	277.724	453.572	475.373	530.16	412.37	405.37	363.066	363.066	617.4	591.658
		13	596.759	620	678.976	686.816	600.365	589.655	591.658	530.16	676.26	604.713
		15	769.666	676.26	831.67	991.27	801.987	700.568	604.713	726	726	908.28
		17	941.92	1123.74	1273.61	1470	1000.22	968.255	908.28	1390.51	1617.4	1200
		day	Ctrl	UDCA
	LLC (Tgfbr2f/fEr-Cre)	24	1			h	Ctrl	UDCA		i	Ctrl	UDCA
		27	1			CD4+CD25+Foxp3+ T cells (%)	9.38	8.83		CD4+ T cells (%)	67.2	74.5
		27	1				6.66	8.05			52.2	73.3
		33	1				8.51	6.8			49	77.7
		40	1			CD8+CD45+ T cells (%)	28.5	24.7		CD8+ T cells (%)	72.1	81.6
		25		1			29.2	32.3			68.8	81.8
		30		1			28.4	21.1			68.5	82.6
		30		1
		31		1
		39		1
	a	B16F10	MC38	LLC
		P
	tumor size	0.0224	0.0073	0.0057
	survival rate	0.0154	0.0333	0.0072
	b	P
	CD4+CD25+Foxp3+T cells	9.6e-06
	CD8+CD45+T cells	0.0013
		CD4+T	CD8+T
	IFN-r+ cells	0.0091	0.0102
	Perforin+ cells	0.0022	0.0017
	Granzyme B+ cells	0.0423	0.0115
	Ki67+ cells	0.0323	0.0094
	PD-1+ cells	0.2431	0.0006
	c	P
	tumor size	0.0003
	survival rate	0.0239
	e	P
		0.0038
	f	P
		serum	tumor
	TGF-β1	0.0043	0.0004
	TGF-β2	0.0022	0.0095
	TGF-β3	0.0218	0.0333
	i	P
	CD4+ T	0.0298
	CD8+ T	0.0005

## Sheet: Figure 2
	a	Foxp3+CD4+ cells (%)		DMSO	UDCA (10 μM)	UDCA (25 μM)	UDCA (50 μM)		g
				4.28	3.27	2.63	1.47
				4.25	3.42	2.28	1.75
				4.76	3.88	1.9	1.73
	b	Foxp3 mRNA (fold)		DMSO	UDCA (10 μM)	UDCA (25 μM)	UDCA (50 μM)
				1	0.707107	0.648243	0.359451
				1.25502	0.798559	0.562624	0.406089
				0.935112	0.774805	0.654309	0.554835
									h	latent TGF-β1		activated TGF-β1
				TGF-β1(0)		TGF-β1(0.2 ng/ml)				DMSO	UDCA	DMSO	UDCA
	c	GFP+CD4+ cells (%)		DMSO	UDCA	DMSO	UDCA			1.199	0.602667	0.081333	0.057667
				3.37	1.88	8.45	4.67			1.00667	0.383333	0.087333	0.075667
				3.23	1.96	8.25	4.2			0.889	0.453333	0.081667	0.065
				3.91	2.25	7.57	4.65
									i	Foxp3+CD4+ cells (%)		DMSO	UDCA
				TGF-β1(0)		TGF-β1(0.2 ng/ml)						9.3	3
	d	Foxp3 mRNA (fold)		DMSO	UDCA	DMSO	UDCA					10.9	1.93
				1	0.533408	5.10081	3.6451					11.8	3.29
				1.07196	0.511738	5.82338	3.78051
				1.36476	0.53526	4.97336	3.83674		j	Foxp3 mRNA (fold)		DMSO	UDCA
												1.50691	0.295285
	e	Foxp3+CD4+ cells (%)		DMSO	UDCA							1	0.300708
				3.5	1.26							1.10298	0.458842
				3.21	0.97
				3.1	1.21
	f	Foxp3 mRNA (fold)		DMSO	UDCA
				0.974092	0.333583
				1	0.216277
				1.02017	0.383156
	a	P
	DMSO to UDCA-10	0.0214
	DMSO to UDCA-25	0.0013
	DMSO to UDCA-50	0.0001
	UDCA-10 to UDCA-25	0.011
	UDCA-10 to UDCA-50	0.0008
	UDCA-25 to UDCA-5	0.0539
	b	P
	DMSO to UDCA-10	0.0403
	DMSO to UDCA-25	0.0124
	DMSO to UDCA-50	0.0055
	UDCA-10 to UDCA-25	0.011
	UDCA-10 to UDCA-50	0.0079
	UDCA-25 to UDCA-50	0.0511
	c	P
	0	0.0033
	0.2	0.0003
	d	P
	0	0.0052
	0.2	0.0047
	e	P
		0.0001
	f	P
		0.0002
	h	P
	Latent	0.0077
	Activated	0.0359
	i	P
		0.0007
	j	P
		0.0065

## Sheet: Figure 3
	a	c		d		g		h
										l		DMSO			Baf-A1
											0h	1	1	1	1	1	1
											1h	0.580029	0.633204	0.64274	0.720778	0.688702	0.811883
											3h	0.651317	0.790586	0.72195	1.02155	1.19368	1.28004
											6h	0.711811	0.896074	0.915563	1.61997	1.60645	1.77349
										n		DMSO			MG132
											0h	1	1	1	1	1	1
											1h	1.16706	1.17344	0.920008	0.960454	0.957753	1.1696
											3h	1.09112	1.08242	1.12348	1.0222	1.02946	1.13679
											6h	1.30444	1.28191	0.98815	0.984744	0.984596	1.1581
	k	m		o		p		q
	b	DMSO		SBI-115			j	pMX	pMX-PRKACA
	Foxp3+CD4+ cells (%)	DMSO	UDCA	DMSO	UDCA		Foxp3+CD4+ cells (%)	6.27	3.32
		2.35	0.96	2.09	2.17			6.04	3.56
		3.09	0.95	2.15	2.16			6.21	4.05
		3.11	1.01	2.22	2.27
	e	DMSO		MDL12330A			r	Atg3f/f		Atg3f/fCD4-cre
	Foxp3+CD4+ cells (%)	DMSO	UDCA	DMSO	UDCA		Foxp3+CD4+ cells (%)	DMSO	UDCA	DMSO	UDCA
		2.53	1.52	4.32	4.3			4.56	2.85	4.37	4.94
		2.62	1.81	4.35	4.35			4.54	2.72	4.62	4.89
		2.22	1.65	4.05	3.88			4.26	3.04	5.03	4.98
	f	DMSO		H89			s	Atg5f/f		Atg5f/fCD4-cre
	Foxp3+CD4+ cells (%)	DMSO	UDCA	DMSO	UDCA		Foxp3+CD4+ cells (%)	DMSO	UDCA	DMSO	UDCA
		2.05	0.96	2.59	2.74			4.37	3.09	5.73	6.87
		2.07	0.97	2.83	2.72			4.51	3.23	6.51	4.51
		1.99	0.99	2.73	2.94			4.65	3.16	7.36	7.21
	i
	Foxp3+CD4+ cells (%)	DMSO	UDCA	IBMX
		2.88	0.79	0.7
		2.71	1.47	0.95
		2.64	1.71	1.38
	t	DMSO	UDCA							v	DMSO	UDCA
		0.095385	0.125418								0.00584795	0.0864198
		0	0.336134								0.0666667	0.0705882
		0.011139	0.216					u			0	0.204678
		0.160745	0.311628								0.0434783	0.155763
		0.008074	0.254902								0.05	0.0452962
		0.012107	0.289474								0.0235294	0.170635
		0.026667	0.090301								0.12987	0.0285714
		0.053571	0.112426								0	0.0545455
		0.055556	0.050773								0	0.208333
		0	0.158879								0	0.175926
		0	0.262443								0	0.0291971
		0	0.313043								0.0188679	0.153584
		0.015385	0.109589								0.0197368	0.0794224
		0.025	0.085595								0.0540541	0.262295
											0.00806452	0.0667904
	w
	b	P
	DMSO to UDCA	0.0017
	UDCA to UDCA + SBI-115	0.4155
	e	P
	DMSO to UDCA	0.0057
	DMSO to MDL12330A	0.0003
	MDL12330A to UDCA + MDL12330A	0.7385
	f	P
	DMSO to UDCA	2.01e-06
	DMSO to H89	0.0008
	H89 to UDCA + H89	0.4468
	i	P
	DMSO to UDCA	0.0075
	DMSO to IBMX	0.0012
	j	P
	pMX to pMX-PRKACA	0.0004
	l	P
	1 h	0.0433
	3 h	0.0067
	6 h	0.0006
	n	P
	1 h	0.6254
	3 h	0.407
	6 h	0.2722
	r	P
	DMSO to UDCA (Atg3-/-)	0.0003
	DMSO to UDCA (Atg3-/-CD4-cre)	0.2465
	s	P
	DMSO to UDCA (Atg5-/-)	0.0001
	DMSO to UDCA (Atg5-/-CD4-cre)	0.7462
	t	P
	DMSO to UDCA	9.27e-06
	v	P
	DMSO to UDCA	0.0002

## Sheet: Figure 4
	a		b			c			f			g		e	NC siRNA	Chip siRNA
															0.012209	0.000733
															0.016581	0.004251
															0.007158	0.000236
															0.017634	0.000883
															0.003026	0.001489
															0.005996	0.000694
															0.008807	0.001767
															0.008902	0.001275
	d	NC siRNA		Chip siRNA
	Foxp3+CD4+ cells (%)	DMSO	UDCA	DMSO	UDCA
		3.18	1.87	2.55	2.72
		2.78	1.5	2.65	3.05
		3.36	1.86	3.04	2.61
										i	DMSO	UDCA
	h	DMSO	UDCA								0	0.006742
		0	0								0.004728	0.006867
		0	0.009804								0.004566	0
		0	0.044554								0.00495	0
		0.034582	0.007194								0	0.015152
		0.016043	0.036697								0.019108	0.020033
		0.003704	0.093506								0.029973	0.020101
		0.016438	0.04127								0.015957	0.000248
		0	0.016129								0.013889	0.014925
		0.016129										0
	j	Ctrl	PRKACA							k	Ctrl	PRKACA
		0.007547	0								0.012456	0.006211
		0.016667	0								0.024631	0.056818
		0	0.007895								0.013986	0.012097
		0.021818	0.023041								0.005	0.024922
		0.013699	0.008511								0.007874	0.015284
		0	0.003448								0.107438	0.042308
		0	0.035503								0.013605	0
		0.015385	0								0.015021	0.028846
		0	0.014184								0.004444	0.090659
		0	0.006734								0.013889	0.003846
		0.009434	0								0.004237	0.086957
		0
		P
	d	0.0029
	e	0.0004

## Sheet: Figure 5
	a		b		c			d		e		f		g
	h	Flag-TGF-β1WT	Flag-TGF-β1T282A								i	Flag-TGF-β1WT	Flag-TGF-β1T282A
		0.012346	0.003881								Foxp3+CD4+ cells (%)	7.39	10.7
		0.015697	0.002482									7.2	11.7
		0.012616	0.005161									9.51	12.1
		0.005677	0.002312
		0.015108	0.001863
		0.009574	0.003285
		0.007296	0.00458
		0.008235	0.007622
		P
	h	0.0003
	i	0.0151

## Sheet: Figure 6
a	Foxp3+CD4+ cells (%)		DMSO	UDCA	DMSO + anti-TGF-β1	UDCA + anti-TGF-β1
			8.53	6.03	3.81	4.6
			8.51	5.12	4	3.31
			8.06	5.86	4.27	4.21
			TGF-β1 (ng/ml)		TGF-β2 (ng/ml)		TGF-β3 (ng/ml)
b	A549		DMSO	UDCA	DMSO	UDCA	DMSO	UDCA
			2.16592	1.16394	0.053125	0.050258	0.121755	0.096314
			1.92934	1.28918	0.075105	0.024456	0.141744	0.091771
			2.17824	1.48401	0.087528	0.031146	0.121755	0.051792
	SW480		DMSO	UDCA	DMSO	UDCA	DMSO	UDCA
			1.58143	1.2196	0.185004	0.132444	0.080868	0.055427
			1.73451	1.26135	0.163024	0.127665	0.068147	0.01454
			1.73451	1.2196	0.153468	0.119065	0.089851	0.045411
			Foxp3+CD4+ cells (%)
c	A549		DMSO	UDCA	DMSO + anti-TGF-β1	UDCA + anti-TGF-β1
			12.9	6.88	4.77	6.53
			12	7.32	5.72	3.39
			11.3	7.1	5.21	3.45
	SW480		DMSO	UDCA	DMSO	UDCA
			12.5	6.04	2.76	4.26
			11.8	6.36	5.97	2.97
			10.7	7.2	5.64	3.36
	CHIP				TGF-β1								p-PKA							i
d	Para-Ca	Ca		e	Para-Ca	Ca		f	CHIP	TGF-β1		g	Para-Ca	Ca		h	p-PKA	TGFbeta1		Months	CHIPlow	CHIPhi
1	0.486996	0.430677		1	0.454555	0.46698		1	0.430677	0.46698		1	0.528126	0.649089		1	0.649089	0.46698		0.87	1
2	0.480077	0.436025		2	0.431644	0.511593		2	0.436025	0.511593		2	0.487795	0.46644		2	0.46644	0.511593		2.37	1
3	0.543526	0.447154		3	0.447412	0.524373		3	0.447154	0.524373		3	0.530126	0.468205		3	0.468205	0.524373		4.5	1
4	0.476004	0.449051		4	0.438159	0.471061		4	0.449051	0.471061		4	0.490425	0.611523		4	0.611523	0.471061		5.37	1
5	0.461156	0.452121		5	0.438159	0.512354		5	0.452121	0.512354		5	0.517428	0.498804		5	0.498804	0.512354		6.03	1
6	0.493274	0.452442		6	0.434727	0.562689		6	0.452442	0.562689		6	0.482756	0.479186		6	0.479186	0.562689		7.27	1
7	0.542609	0.45553		7	0.444243	0.536567		7	0.45553	0.536567		7	0.506766	0.471604		7	0.471604	0.536567		8.33	1
8	0.492994	0.458945		8	0.441941	0.569926		8	0.458945	0.569926		8	0.458284	0.452849		8	0.452849	0.569926		9.13	1
9	0.602823	0.464801		9	0.433229	0.547288		9	0.464801	0.547288		9	0.528137	0.505853		9	0.505853	0.547288		10.03	1
10	0.576472	0.465413		10	0.529668	0.48674		10	0.465413	0.48674		10	0.510381	0.447156		10	0.447156	0.48674		10.27	1
11	0.506405	0.470361		11	0.44519	0.470441		11	0.470361	0.470441		11	0.504048	0.496917		11	0.496917	0.470441		13	1
12	0.456827	0.470813		12	0.434506	0.516995		12	0.470813	0.516995		12	0.508761	0.47826		12	0.47826	0.516995		15.07	1
13	0.477079	0.478263		13	0.464551	0.504547		13	0.478263	0.504547		13	0.526099	0.48332		13	0.48332	0.504547		15.4	1
14	0.513243	0.478586		14	0.45066	0.461612		14	0.478586	0.461612		14	0.55706	0.504674		14	0.504674	0.461612		16.17	1
15	0.495255	0.480694		15	0.435326	0.619241		15	0.480694	0.619241		15	0.664276	0.450182		15	0.450182	0.619241		20.3	0
16	0.541291	0.481505		16	0.445959	0.459205		16	0.481505	0.459205		16	0.482205	0.51443		16	0.51443	0.459205		35	0
17	0.470827	0.482963		17	0.453903	0.523054		17	0.482963	0.523054		17	0.483266	0.489653		17	0.489653	0.523054		3.1		1
18	0.571939	0.482815		18	0.427021	0.470304		18	0.482815	0.470304		18	0.553487	0.466141		18	0.466141	0.470304		3.13		1
19	0.513665	0.484996		19	0.481545	0.493733		19	0.484996	0.493733		19	0.46653	0.453387		19	0.453387	0.493733		4.87		1
20	0.541907	0.488411		20	0.514041	0.45734		20	0.488411	0.45734		20	0.500718	0.54817		20	0.54817	0.45734		5.13		1
21	0.526588	0.489903		21	0.538629	0.470638		21	0.489903	0.470638		21	0.510528	0.474014		21	0.474014	0.470638		5.83		1
22	0.54587	0.49279		22	0.430172	0.506189		22	0.49279	0.506189		22	0.487555	0.507119		22	0.507119	0.506189		7.7		1
23	0.579776	0.508542		23	0.450537	0.493796		23	0.508542	0.493796		23	0.500493	0.499907		23	0.499907	0.493796		9.5		1
24	0.587359	0.509802		24	0.420961	0.479146		24	0.509802	0.479146		24	0.596893	0.459176		24	0.459176	0.479146		11.93		1
25	0.461715	0.509585		25	0.516863	0.486392		25	0.509585	0.486392		25	0.497419	0.542736		25	0.542736	0.486392		12.73		1
26	0.477409	0.51761		26	0.456474	0.463054		26	0.51761	0.463054		26	0.61813	0.599798		26	0.599798	0.463054		13.37		1
27	0.499061	0.511852		27	0.525341	0.454969		27	0.511852	0.454969		27	0.554422	0.498256		27	0.498256	0.454969		14.37		1
28	0.555908	0.520067		28	0.448712	0.482897		28	0.520067	0.482897		28	0.505358	0.445303		28	0.445303	0.482897		15.13		1
29	0.518162	0.533631		29	0.474939	0.479613		29	0.533631	0.479613		29	0.486149	0.50131		29	0.50131	0.479613		16.8		1
30	0.520954	0.53381		30	0.563848	0.475616		30	0.53381	0.475616		30	0.497978	0.461288		30	0.461288	0.475616		18.87		1
31	0.526563	0.587832		31	0.449966	0.439111		31	0.587832	0.439111		31	0.597091	0.496197		31	0.496197	0.439111		23.7		1
32	0.518874	0.547217		32	0.460891	0.47919		32	0.547217	0.47919		32	0.501957	0.552		32	0.552	0.47919		24.3		1
33	0.55518	0.55694		33	0.479461	0.4698		33	0.55694	0.4698		33	0.545613	0.491243		33	0.491243	0.4698		25.1		1
34	0.540263	0.521315		34	0.463159	0.473772		34	0.521315	0.473772		34	0.518292	0.596031		34	0.596031	0.473772		32.8		1
35	0.63481	0.563046		35	0.457076	0.519417		35	0.563046	0.519417		35	0.61009	0.451933		35	0.451933	0.519417		38.67		1
36	0.554777	0.572299		36	0.433003	0.455299		36	0.572299	0.455299		36	0.589229	0.589014		36	0.589014	0.455299		35.03		1
37	0.540134	0.576372		37	0.546377	0.513651		37	0.576372	0.513651		37	0.559257	0.569379		37	0.569379	0.513651		52.87		0
38	0.559899	0.580494		38	0.483945	0.507651		38	0.580494	0.507651		38	0.486566	0.4796		38	0.4796	0.507651		20.3		0
39	0.462423	0.483888		39	0.457049	0.544394		39	0.483888	0.544394		39	0.492521	0.524071		39	0.524071	0.544394		26.5		0
40	0.509079	0.591365		40	0.446584	0.473292		40	0.591365	0.473292		40	0.490443	0.502017		40	0.502017	0.473292		35.3		0
41	0.558912	0.593513		41	0.437003	0.519284		41	0.593513	0.519284		41	0.512014	0.483649		41	0.483649	0.519284		46.3		0
42	0.594672	0.539076		42	0.453568	0.474101		42	0.539076	0.474101		42	0.576165	0.499001		42	0.499001	0.474101		55.6		0
43	0.459895			43	0.425183							43	0.524868
44	0.559954			44	0.453263							44	0.652562
45	0.554223			45	0.465575							45	0.517224
46	0.478872			46	0.465346							46	0.489989
47	0.535077			47	0.463567							47	0.448932
48	0.500898			48	0.512434							48	0.522593
			TGF-β1 (ng/ml)		TGF-β2 (ng/ml)		TGF-β3 (ng/ml)
k	A549		DMSO	UDCA	DMSO	UDCA	DMSO	UDCA
			2.30508	4.04265	0.477604	0.715559	0.05726	0.093615
			2.16592	3.76432	0.486205	0.718426	0.057266	0.08362
			1.83192	3.70866	0.405931	0.586547	0.026379	0.078169
l	day	MC38 (mm3)					MC38-Chip-/- (mm3)
C57	0	0	0	0	0	0	0	0	0	0	0
	7	207.469	195.084	21.4375	165.526	203.768	559.257	287.339	720.374	416.118	259.796
	9	232.675	239.746	206.395	283.768	244.352	721.868	485.984	679.018	602.548	541.104
	11	253.995	270.762	293.062	350.284	248.449	706.88	607.922	772.383	735.989	545.952
	13	381.428	448.059	418.19	363.889	284.013	744.31	968	1003.52	979.5	682.5
	15	489.6	671.118	741.73	381.587	294.161	909.562	970.2	1260	1038.1	816.893
	17	533.705	760.865	748.446	391.209	323.52	981.507	1393.92	1168.16	1149.5	922.894
	19	661.676	871.628	808.502	445.592	364.292	1203.47	1432.03	1783.06	1348.48	1264.26
m	day	MC38 (mm3)					MC38-Chip-/- (mm3)
Tgfbr2f/f*Er-Cre	0	0	0	0	0	0	0	0	0	0	0
	7	158.172	104.797	193.535	100.399	130.61	146.274	107.346	98.4866	85.3034	85.3034
	9	179.032	186.827	279.27	122.547	154.528	123.169	103.377	104.818	127.63	93.75
	11	321.05	216.562	389.228	162	279.936	269.5	206.91	186.624	240.1	160.003
	13	390.328	262.44	390.4	194.335	319.413	473.252	313.589	290.308	364.802	250.574
	15	392.292	456.192	514.35	242.55	455.455	503.36	358.4	486.234	603.122	286.226
	17	616.7	618.915	709	777.625	471.612	646.523	680	496.375	846.753	600.163
			TGF-β1 (ng/ml)		TGF-β2 (ng/ml)		TGF-β3 (ng/ml)
n	serum		MC38	MC38-Chip-/-	MC38	MC38-Chip-/-	MC38	MC38-Chip-/-
			2.87658	3.20909	0.290476	0.366235	0.060441	0.05717
			2.86034	2.81748	0.243316	0.343323	0.038817	0.06244
			2.90256	3.98244	0.289473	0.374764	0.038907	0.061986
			2.82203	3.21623	0.322586	0.411723	0.046903	0.072253
			2.80254	3.28118	0.308538	0.399348	0.052173	0.062804
			TGF-β1 (ng/ml)		TGF-β2 (ng/ml)		TGF-β3 (ng/ml)
o	Tumor		MC38	MC38-Chip-/-	MC38	MC38-Chip-/-	MC38	MC38-Chip-/-
			1.36535	2.65707	0.058017	0.349009	0.147303	0.189553
			1.95114	3.26624	0.166721	0.300009	0.128586	0.193097
			1.87451	2.50121	0.159363	0.314559	0.115048	0.198276
			1.8797	3.26546	0.13227	0.33747	0.1036	0.243615
			2.07388	2.15376	0.138123	0.293988	0.098602	0.275689
p	Foxp3+CD4+ cells (%)		DMSO	UDCA
			22	42.4
			33	44.8
			32.7	45.5
				P
		a		0.0011
		b	A549-TGF-β1	0.0032
			A549-TGF-β2	0.0447
			A549-TGF-β3	0.0362
			SW480-TGF-β1	0.001
			SW480-TGF-β2	0.0158
			SW480-TGF-β3	0.0408
		c	A549	0.0005
			SW480	0.0012
		d		0.0302
		e		3.27e-05
		f		0.0476
		g		0.0458
		h		0.011
		i		0.0287
		j		1.9e-06
		k	TGF-β1	0.0006
			TGF-β2	0.0126
			TGF-β3	0.0274
		l		0.0006
		n	TGF-β1	0.0458
			TGF-β2	0.0012
			TGF-β3	0.0106
		o	TGF-β1	0.0056
			TGF-β2	2.72e-05
			TGF-β3	0.0007
		p		0.016

## Sheet: Figure 7
a	day	Ctrl (mm3)						UDCA (mm3)						anti-PD-1 (mm3)						UDCA+anti-PD-1 (mm3)
B16-F10	0	0	0	0	0	0	0	0	0	0	0	0	0	0	0	0	0	0	0	0	0	0	0	0	0	0
	7	39.7906	37.3945	39.8654	25.2562	46.0763	35.8344	32.7116	31.3531	30.1638	22.7306	29.9144	22.1633	36.2771	28.3359	31.52	31.6794	37.05	39.6472	22.0549	16.9262	38.3051	25.1737	18.908	29.2309	26.3562
	9	42.5738	37.6669	35.9297	47.7202	31.9297	25.4392	31.5218	21.6383	26.2954	26.6494	26.588	28.5403	35.22	29.4267	43.532	46.3379	39.3354	41.0642	21.2213	16.0468	24.9131	39.7535	26.8324	20.9455	20.9455
	11	53.6469	57.8402	43.1128	43.3485	42.2812	59.2266	38.4	23.0818	22.0324	14.085	17.5866	26.1585	37.1105	29.0654	45.6459	19.2753	54.9903	18.7382	11.2112	10.5337	30.82	30.0398	13.5959	14.6017	25.0437
	13	123.576	65.5542	66.3066	61.3466	42.2374	80.4816	36.8284	35.9802	23.608	27.3116	25.8891	22.2776	87.6776	48.9553	61.8743	51.8117	54.3716	34.7729	17.3614	19.8203	18.7904	13.5781	28.7256	9.19815	35.3672
	15	255.103	63.8556	161.279	91.7237	160.186	136.049	64.3082	105.659	146.6	101.06	40.6233	87.5423	152.246	68.6857	112.525	100.195	70.1685	57.2654	48.7709	20.952	26.4417	26.011	62.5276	5.40554	22.7061
	17	564.271	213.88	299.771	234.406	278.752	241.891	120.944	179.853	266.45	141.602	101.143	176.599	121.629	120.851	259.337	171.767	127.569	229.006	97.9434	51.134	51.3231	0	118.623	0	47.093
	19	766.361	643.203	669.838	393.778	516.513	472.531	193.595	236.169	451.452	36.6036	207.176	332.826	307.365	185.149	369.53	280.58	251.262	252.215	229.877	152.863	144.782	0	129.491	0	39.7782
	21	1306.5	1486.73	1190.83	605.242	871.276	834.008	336.326	393.348	643.773	305.867	530.216	546.779	588.044	497.64	796.068	953.046	486.305	536.518	323.981	225.597	219.169	0	164.481	0	68.0292
	23	2278.35	2193.58	1154.35	1192.53	886.89	1817.67	614.143	460.598	1059.64	495.135	796.403	811.108	678.366	711.294	897.903	1363.99	774.365	688.746	472.332	217.578	495.067	0	340.603	0	358.799
	25	3074.3	2990.22	2098.37	1937.72	1457.42	2769.25	1136.04	709.875	1628.19	756.412	1152.11	1160.02	1185.49	903.348	1143.8	1828.77	1076.95	1114.79	651.23	402.342	551.268	0	456.651	0	716.719
a	day	Ctrl (mm3)					UDCA (mm3)					anti-PD-1 (mm3)					UDCA+anti-PD-1 (mm3)
LLC	0	0	0	0	0	0	0	0	0	0	0	0	0	0	0	0	0	0	0	0	0
	9	0	0	0	0	0	0	0	0	0	0	0	0	0	0	0	0	0	0	0	0
	11	89.0571	65.6558	119.032	76.5075	102.118	66.1098	74.0508	47.9683	105.886	80.2696	100.955	105.637	72.2738	88.4251	81.8603	29.7422	85.1702	70.5919	101.562	100.438
	13	101.561	80.7155	138.43	73.1035	97.3899	83.7468	45.6734	59.8628	46.225	53.3036	48.1037	54.4497	22.1699	116.356	32.7358	26.5825	72.1645	76.6584	57.2724	56.44
	15	81.2044	84.8978	130.222	75.7498	139.414	89.2296	58.9365	48.9185	36.1993	76.8612	39.1082	88.662	37.0415	100.352	61.253	31.4999	64.4701	30.7392	31.2056	67.6448
	17	90.2677	104.006	128.092	75.469	181.077	106.244	48.2922	65.0837	37.6397	60.1517	29.645	67.8367	20.4998	57.984	66.4892	17.152	21.2945	9.51611	7.93402	77.3983
	19	151.632	135.892	135.174	148.716	273.325	132.963	89.1526	45.0232	54.4497	94.536	38.8212	46.1271	12.7774	69.5992	43.1854	0	20.6412	0	0	39.5256
	21	189.367	174.697	312.619	256.677	489.617	154.518	128.614	83.2343	30.5829	112.923	25.3474	40.4496	16.9675	31.1044	42.1454	0	12.8706	0	0	42.5738
	23	326.384	282.435	361.926	341.764	693.349	211.903	168.399	112.345	38.7355	118.767	18.536	15.8897	33.6141	8.50483	37.6648	0	0	0	0	25.1648
	25	517.261	418.367	870.846	602.25	924.848	315.019	336.403	272.281	101.987	185.525	12.8646	28.4472	29.6226	18.8541	23.5037	0	0	0	0	0
a	day	Ctrl (mm3)					UDCA (mm3)					anti-PD-1 (mm3)					UDCA+anti-PD-1 (mm3)
MC38	0	0	0	0	0	0	0	0	0	0	0	0	0	0	0	0	0	0	0	0	0
	9	79.9523	146.783	296.411	223.693	107.105	62.9752	93.625	108.112	123.378	89.7329	84.7994	99.6732	387.365	89.804	107.105	142.235	87.1508	121.222	187.821	143.494
	11	148.815	209.774	439.475	354.582	110.295	122.691	108.112	160.708	198.713	170.168	94.975	133.953	405.586	76.1359	105.625	170.453	85.6477	116.702	207.459	87.817
	13	196.347	302.741	777.797	458.978	252.403	180.408	162.011	204.95	290.839	252.05	74.5557	145.551	454.559	54.3579	119.797	75.7675	54.8345	74.6608	235.934	74.1868
	15	288.48	365.708	1110.95	554.04	332.951	348.92	311.483	367.453	348.92	562.214	75.4211	135.938	527.102	59.0415	132.304	52.1764	37.592	81.968	146.536	14.9492
	17	426.378	494.484	1155.92	675.161	482.695	420.265	368.836	471.556	367.453	505.75	86.6549	115.172	599.432	55.4131	92.4528	30.6187	26.1518	45.0687	105.266	6.49461
	19	851.155	641.65	1808.7	943.195	582.129	589.387	462.329	497.8	451.296	632.277	169.788	173.885	672.177	30.4998	90.9609	17.4945	8.31076	45.9418	58.113	5.29546
	21	834.104	1105.85	2622.59	1554.11	749.156	742.721	719.134	589.387	497.8	898.425	240.971	298.882	611.685	43.8592	95.4477	10.2242	0	26.8072	22.8848	0
	23	1848.89	1525.69	3744.9	2543.34	1451.66	848.206	1152.39	921.047	788.376	1282.19	367.666	328.266	486.506	21.4207	166.597	0	0	0	0	0
b	day	Ctrl (mm3)					UDCA (mm3)					SHR1210 (mm3)					UDCA+SHR1210 (mm3)
MC38-huPD-L1	0	0	0	0	0	0	0	0	0	0	0	0	0	0	0	0	0	0	0	0	0
	9	124.209	69.1688	64.7741	66.5382	80.1611	91.5075	60.6551	19.6096	61.7317	84.4971	57.2654	40.9981	43.2696	86.1096	69.278	76.3966	59.3588	74.3666	78.7288	15.7457
	11	186.803	69.106	84.5539	142.078	106.831	106.807	60.2693	37.7404	55.9605	89.9821	61.3414	53.139	54.4016	110.901	79.909	58.0611	120.318	41.7799	76.3146	15.2629
	13	259.524	126.615	139.6	171.696	199.4	150.366	74.0543	42.5718	80.8738	101.082	77.6559	57.0222	76.8564	146.258	66.4889	69.7303	131.44	39.8714	98.8516	19.7703
	15	286.299	200.874	260.201	275.031	268.301	212.182	178.378	51.0662	86.6884	227.537	84.6519	58.4585	77.1926	148.429	80.1056	120.924	76.5174	48.3119	102.951	55.5902
	17	328.286	258.199	264.402	323.5	285.723	259.658	182.503	72.5279	131.364	267.18	92.3706	67.058	117.213	61.4489	48.006	46.3837	44.6144	43.1649	86.0383	51.9939
	19	328.286	351.19	350.737	380.085	326.488	331.447	224.756	187.136	198.42	268.758	99.8787	93.3025	144.283	58.9154	49.9491	43.069	38.0318	42.7118	48.0442	42.4077
	21	434.312	604.814	540.27	573.968	598.4	384.445	256.419	319.65	259.655	374.615	100.141	66.6792	152.856	43.67	84.2419	33.462	23.9161	30.8405	28.0443	36.121
	23	612.58	1677.39	813.916	1092.14	920.874	439.555	353.466	604.558	425.965	533.198	136.165	80.0507	242.998	40.1579	110.124	20.2005	19.7182	29.2228	20.6047	16.4089
	25	1215.99	3039.1	1526.77	1800.5	1290.16	598.683	684.005	730.988	698.063	889.005	207.861	66.3225	268.948	12.1431	160.895	0	0	0	0	0
c	IFNγ+CD8+ T(%)	Ctrl	UDCA	SHR1210	UDCA+SHR1210	Foxp3+CD4+ T(%)		Ctrl	UDCA	SHR1210	UDCA+SHR1210
		14.5	20.7	27.3	38.9			50.1	39	35.1	27.1
		15.3	18.5	21.2	40.6			52.3	36.8	34.8	23.3
		11.7	21.4	30.1	41.1			58.5	35.3	32.9	22.7
d+e		Ctrl	UDCA	SHR1210	UDCA+SHR1210
	CD62LlowCD44highCD4+ T(%)	11.6	16.7	20.3	30
		10.6	14.6	22.3	30.2
		9.93	14.5	18.3	27.4
	CD62LlowCD44highCD8+ T(%)	17.9	27	33.6	45.5
		15.4	24.2	33.4	42
		16.1	26.1	32	43
f	day	B16-F10 (mm3)					MC38 (mm3)
	0	0	0	0	0	0	0	0	0	0	0
	9	216.698	118.855	164.069	64.2573	96.9528	0	0	0	0	0
	11	286.729	157.585	303.156	175.352	167.048	0	0	0	0	0
	13	426.766	208.897	254.716	404.211	702.099	0	0	0	0	0
	15	827.118	612.411	619.382	832.6	1094.65	0	0	0	0	0
	17	1241.33	1133.88	963.472	1494.02	1764.96	0	0	0	0	0
	19	1844.7	1965.64	1651.99	2484.72	2126.35	0	0	0	0	0
g	PFS	UDCA + anti-PD-1/anti-PD-L1	anti-PD-1/anti-PD-L1				P
	1.9	1			a
	9.8	1			B16-F10	UDCA to UDCA + anti-PD-1	0.00109
	9.33333	1				anti-PD-1 to UDCA + anti-PD-1	0.000265
	6.56667	1			LLC	UDCA to UDCA + anti-PD-1	0.0088
	11.8667	0				anti-PD-1 to UDCA + anti-PD-1	0.0032
	2.53333	1			MC38	UDCA to UDCA + anti-PD-1	0.0008
	21.0333	0				anti-PD-1 to UDCA + anti-PD-1	0.0473
	0.9		1		b	UDCA to UDCA + anti-PD-1	2.44e-05
	1.33333		1			anti-PD-1 to UDCA + anti-PD-1	0.0152
	1.33333		1		c
	1.33333		1		IFN-r+CD8+ T cells	UDCA to UDCA + SHR1210	5.35e-05
	1.33333		1			SHR1210 to UDCA + SHR1210	0.0067
	1.33333		1		Foxp3+CD4+ T cells	UDCA to UDCA + SHR1210	0.0019
	1.36667		1			SHR1210 to UDCA + SHR1210	0.003
	1.36667		1		e
	1.36667		1		CD4+ T cells	UDCA to UDCA + SHR1210	0.0003
	1.4		1			SHR1210 to UDCA + SHR1210	0.0037
	1.4		1		CD8+ T cells	UDCA to UDCA + SHR1210	0.0002
	1.4		1			SHR1210 to UDCA + SHR1210	0.0008
	1.4		1		f		5.54e-07
	1.53333		1		g		0.049
	1.53333		1
	1.66667		1
	1.86667		1
	2.03333		1
	2.06667		1
	2.1		1
	2.1		1
	2.13333		1
	2.33333		1
	2.36667		1
	2.6		1
	3.1		1
	3.3		1
	3.4		1
	3.5		1
	3.73333		1
	4.23333		1
	4.3		1
	4.43333		1
	4.53333		1
	4.86667		1
	4.9		1
	5.26667		1
	5.56667		1
	5.6		1
	6.36667		1
	6.46667		1
	7.63333		1
	8.36667		1
	8.43333		1
	8.43333		1
	10.5		1
	8.93333		1
	7.76667		1
	9.96667		1
	10.6		1
	10.5		1
	9.86667		1
	10.3667		1
	7.76667		1
	20.1		1
	3.03333		1
	7.33333		1
	2.7		1
	6.53333		1
	5.23333		1
	4		1
	6.43333		1
	3.56667		1
	4.46667		1
	7		1
	10.6		1
	8.93333		1
	5.4		1
	5.36667		1
	13.0667		1
	8.93333		1
	3.63333		1
	1.33333		1
	1.7		1
	8.63333		1
	5.4		1
	6.53333		1
	5.46667		1
	3.13333		1
	4.23333		1
	5.4		1
	3.36667		1
	1.4		1
	19.6		0
	5.46667		1
	5.6		1
	2.16667		1
	6.56667		1
	5.63333		1
	4.66667		1
	0.666667		1
	2.1		1
	2.8		1
	17.6333		1
	1.33333		1
	0.166667		1
	0.433333		1
	0.466667		1
	0.5		1
	0.666667		1
	0.7		1
	1.4		1
	0.7		1
	0.8		1
	0.9		1
	0.933333		1
	0.933333		1
	0.966667		1
	1		1
	1		1
	1.03333		1
	1.23333		1
	1.33333		1
	2.96667		1
	1.33333		1
	1.33333		1
	1.36667		1
	1.36667		1
	1.36667		1
	1.36667		1
	1.36667		1
	1.36667		1
	1.36667		1
	1.4		1
	1.4		1
	1.4		1
	1.43333		1
	1.43333		1
	1.43333		1
	1.43333		1
	1.46667		1
	1.46667		1
	1.46667		1
	1.53333		1
	1.6		1
	1.6		1
	1.7		1
	1.73333		1
	1.8		1
	1.86667		1
	1.86667		1
	1.9		1
	1.93333		1
	2.03333		1
	2.06667		1
	2.06667		1
	2.06667		1
	2.06667		1
	2.06667		1
	2.1		1
	2.13333		1
	2.13333		1
	2.3		1
	2.8		1
	2.83333		1
	2.86667		1
	3.13333		1
	3.16667		1
	3.23333		1
	3.26667		1
	3.46667		1
	3.5		1
	3.6		1
	4.03333		1
	4.16667		1
	4.16667		1
	4.43333		1
	5.16667		1
	5.3		1
	5.53333		1
	5.56667		1
	5.6		1
	5.6		1
	5.63333		1
	5.96667		1
	6.13333		1
	6.33333		1
	6.7		1
	7.36667		1
	8.43333		1
	8.73333		1
	9		1
	9.76667		1
	9.8		1
	10.2333		1
	10.4667		1
	29.8667		0
	11.4		1
	11.5667		1
	11.8667		1
	12.5667		1
	13.2667		1
	13.3		1
	14.7		1
	14.8		1
	15.3333		1
	16.9333		1
	17.7333		1
	18.1333		1
	31		1
	33.6		0
	33.6		0
	0.633333		1
	4.13333		1
	33.6		0
	33.6		0
	0.633333		1
	4.13333		1

## Sheet: Supp Fig 1
	a		DMSO			UDCA
	MC38 (OD450)	24 h	1.0257	1.1383	1.1081	0.9646	1.1085	1.1691
		48 h	1.8639	2.1356	1.39	1.4452	0.8668	1.934
		72 h	2.3799	2.0998	2.7729	2.5204	2.5092	1.7878
	B16-F10 (OD450)	24 h	1.15	0.991	0.89	0.868	0.753	0.818
		48 h	1.725	1.925	2.101	1.436	1.984	1.431
		72 h	2.873	3.126	2.636	3.108	3.167	3.259
	LLC (OD450)	24 h	0.2355	0.1975	0.2437	0.276	0.2019	0.1348
		48 h	0.4225	0.3715	0.3681	0.4332	0.5251	0.4003
		72 h	0.6925	0.7402	0.7801	0.6066	0.7202	0.6792
	b		Ctrl	UDCA		c	day	Ctrl (mm3)					UDCA (mm3)
		ST2+Foxp3+ cells (%)	7.41	6.6		NSG (LLC)	0	0	0	0	0	0	0	0	0	0	0
			5.69	12.5			16	394.345	200.989	362.464	192.262	474.358	23.9055	187.657	204.997	271.678	422.95
			14.3	8.82			18	613.726	487.306	355.191	486.252	432.844	120.656	400.018	393.898	303.219	401.333
		CD19+ B cells (%)	23.1	27.1			20	705.171	753.372	439.104	595.706	560.356	298.416	682.742	572.067	397.635	676.384
			16.7	19.9			22	1056.71	713.807	604.786	997.035	575.832	281.869	834.306	742.854	707.42	901.016
			19.4	23.7			24	1222.58	1172.44	980.316	1274.83	987.587	726.681	1345.39	895.502	1254.4	2020.1
		MHC-II+CD11c+ cells (%)	1.69	2.5			26	1713.13	1234.51	1283.07	1290.76	1364.09	1188.9	1747.59	1366.24	1857.12	1710.34
			2.3	1.51		nude mouse (LLC)	0	0	0	0	0	0	0	0	0	0	0
			1.75	1.91			11	112.74	89.6821	106.218	69.3563	0	65.9449	92.4748	269.502	121.714	89.3911
		F4/80+CD11b+ cells (%)	19.1	7.87			13	273.688	111.49	111.992	126.225	64.3931	168.596	121.615	398.608	210.654	179.756
			13.2	13.2			14	322.538	206.18	178.292	165.412	57.3393	244.834	234.457	437.278	238.289	217.088
			12.4	13.9			15	424.359	416.26	226.673	210.633	126.09	437.692	297.356	616.856	342.547	280.747
		Gr1+CD11b+ cells (%)	6.79	10.3			16	390.963	476.193	232.142	260.128	226.736	372.23	262.018	580.819	369.033	350.112
			9.76	6.43			17	577.6	586.081	301.857	344.675	336.841	575.796	313.558	468.225	448.608	526.641
			7.76	7.82			day	Ctrl (mm3)	UDCA (mm3)
		CD3-NK1.1+ NK cells (%)	9.32	14		NSG (LLC)	23	1
			10	8.5			27	1
			9.23	10.6			28	1
							30	1
							32	1
							28		1
							30		1
							31		1
							31		1
							32		1
						nude mouse (LLC)	24	1
							26	1
							26	1
							32	1
							36	1
							26		1
							27		1
							33		1
							33		1
							35		1
	d	day	Ctrl (mm3)					UDCA (mm3)
	anti-CD4 T (LLC)	0	0	0	0	0	0	0	0	0	0	0
		11	155.888	172.41	141.7	175.54	24.5749	245.4	54.4132	153.536	138.821	165.973
		13	329.148	194.861	63.8067	305.295	47.6786	318.853	118.687	155.782	350.4	268.488
		14	425.838	253.853	261.536	394.412	110.983	429.237	242.41	338.069	421.425	408.756
		15	513.941	363.05	611.888	403.976	186.904	636.02	335.933	466.416	550.461	491.093
		16	734.316	419.751	627.549	698.897	280.225	933.113	368.77	535.407	905.326	567.517
		17	900.675	732.281	854.934	758.504	752.297	987.246	509.821	972.767	1289	752.248
	anti-CD8 T (LLC)	0	0	0	0	0	0	0	0	0	0	0
		11	161.119	15.8827	111.496	91.7766	29.0485	75.6215	40.5975	140.188	49.3978	100.84
		13	231.512	45.8658	327.545	120.677	46.4766	168.353	52.6186	275.192	185.201	168.911
		14	455.666	115.535	507.138	281.781	64.5543	382.609	93.8021	281.182	377.399	235.415
		15	462.785	269.122	643.029	533.736	97.6084	491.98	110.952	520.231	495.649	352.244
		16	829.764	565.062	689.567	942.515	140.868	926.48	168.063	732.942	687.037	510.091
		17	814.973	790.713	1292.6	1305.19	299.486	1562.93	233.313	1019.76	726.217	699.631
		day	Ctrl	UDCA
	anti-CD4 T (LLC)	25	1
		26	1
		34	1
		34	1
		38	1
		23		1
		28		1
		29		1
		32		1
		36		1
	anti-CD8 T (LLC)	25	1
		29	1
		29	1
		34	1
		37	1
		21		1
		21		1
		29		1
		33		1
		36		1
	e		Ctrl	UDCA
		Foxp3+Ki-67+ cells (%)	19.3	26.5
			18.4	18.6
			17.6	18
	f	day	Ctrl (mm3)					UDCA (mm3)
	Smad3-/-	0	0	0	0	0	0	0	0	0	0	0
		12	340.135	188.65	193.363	156.816	57.3869	147.875	136.629	121.522	188.179	164.714
		14	362.56	293.076	207.239	282.594	308.289	174.437	151.885	310.155	339.113	209.137
		16	578.669	367.84	241.056	389.07	297.455	396.198	327.121	320	466.884	191.793
		18	578.403	486	352	478.837	669.63	494.287	337.021	338.371	574.605	185.742
		20	739.612	509.856	361.943	540	733.862	600	487.081	523.469	648	461.9
		22	744.188	544.704	435.594	666.792	954.698	716.335	518.94	570	800.15	670.657
		day	Ctrl	UDCA
	Smad3-/-	20	1
		23	1
		23	1
		29	1
		35	1
		22		1
		22		1
		27		1
		27		1
		36		1
	g	Ctrl	UDCA
	CD4+CD25+Foxp3+ T cells (%)	10.6	8.01
		7.93	9.51
		9.32	8.68
	CD8+CD45+ T cells (%)	11.2	11
		15.2	10.1
		9.76	14.7

## Sheet: Supp Fig 2
	a	TGF-β1 (MFI)		Ctrl	UDCA
				439	284
				419	286
				378	353
			Ctrl			UDCA
	b	CTLA (MFI × 103)	1.37	1.1	1.124	0.827	0.888	0.804
		ICOS (MFI × 103)	3.128	2.52	2.788	1.813	1.027	0.649
		GITR (MFI × 103)	25.162	26.978	27.253	23.759	22.518	23.499
	c	Foxp3+CD4+ cells(%)		Ctrl	UDCA		d	TGF-β1 (ng/ml)		Ctrl	UDCA
				11.4	6.4					1.82107	0.686389
				10.3	7.51					1.94465	1.00954
				8.55	5.8					1.87924	1.3567
										1.72332	0.851816
											1.42369
	e		Ctrl			UDCA
		CTLA (MFI × 103)	1.618	1.057	1.133	0.681	0.683	0.752
		ICOS (MFI × 103)	1.064	0.839	0.677	0.287	0.41	0.516
		GITR (MFI × 103)	18.439	15.414	19.319	12.649	11.414	10.446
	f		Ctrl			UDCA
		CD4+ T (%)	65.7	64.4	65.5	65	70.2	68.4
		CD8+ T (%)	88.1	84	82.8	86.2	86.4	86.5
			P
	a		0.0226
	b	CTLA4	0.0163
		ICOS	0.0129
		GITR	0.0133
	c		0.0223
	d		0.0023
	e	CTLA4	0.0335
		ICOS	0.0249
		GITR	0.0098

## Sheet: Supp Fig 3
	a	Foxp3+CD4+ cells (%)		TGF-β1(1 ng/ml)		TGF-β1(10 ng/ml)		TGF-β1(0.01 ng/ml)		TGF-β1(0.2 ng/ml)			g
				DMSO	UDCA	DMSO	UDCA	DMSO	UDCA	DMSO	UDCA
				21.1	23.4	41.4	39.8	4.78	1.79	9.94	5.15
				20.4	19.2	41.5	40.2	4.22	1.96	10.1	6.43
				23.5	22	42.2	42	4.91	1.82	12.3	6.44
	b	GFP+CD4+ T (%)		DMSO	UDCA
				11.7	7.16
				13.6	6.96
				13.6	7.75
	c	Proliferation cells (%)		DMSO	UDCA								h			h	DMSO			UDCA
				88.7	91.3									Smad7 mRNA (fold)		0	1	1.0347	1.0347	1	1.0347	1.0347
				92.3	90.4											1	1.3999	0.88	0.88	0.3431	0.3655	0.3655
				91.2	90.7											3	0.0328	0.1671	0.1671	0.0919	0.0978	0.0978
																6	0.0489	0.1054	0.1054	0.1953	0.188	0.188
	d	Apoptotic cells (%)		DMSO	UDCA											12	0.1142	0.2025	0.2025	0.1334	0.1095	0.1095
				5.14	4.65											24	0.0161	0.0328	0.0328	0.0212	0.0287	0.0287
				4.45	4.98									Fos mRNA (fold)		0	1	0.7913	0.7913	1	0.7913	0.7913
				5.4	5.41											1	1.5727	0.9273	0.9273	0.5359	0.5221	0.5221
																3	0.361	0.1725	0.1725	0.2049	0.2142	0.2142
	e	Foxp3+CD4+ cells (%)		DMSO	TLCA	CDCA	UDCA	LCA	DCA	GCA	CA					6	0.2157	0.2346	0.2346	0.1957	0.1332	0.1332
				2.25	0.92	0.74	0.69	1.64	1.11	1.02	1.63					12	0.1628	0.1461	0.1461	0.0991	0.3263	0.3263
				2.14	0.89	0.81	0.66	1.48	1.17	0.99	1.63					24	0.0108	0.0068	0.0068	0.0169	0.017	0.017
				2.28	0.72	0.73	0.56	1.17	1.18	0.97	1.52
													i			h	DMSO			UDCA
	f	Foxp3 mRNA (fold)		h	DMSO			UDCA						Tgfbr1 mRNA (fold)		0	1	1.20015	1.20015	1	1.20015	1.20015
				0	1	1.08082	1.08082	1	1.08082	1.08082						1	0.628986	0.562116	0.562116	0.620451	0.572076	0.572076
				1	0.723903	0.705021	0.705021	0.772185	0.512586	0.512586						3	0.442095	0.33288	0.33288	0.328944	0.326019	0.326019
				3	0.81316	0.408106	0.708371	0.708371	0.3899	0.3899						6	0.118473	0.118044	0.118044	0.0987217	0.0921635	0.0921635
				6	0.428911	0.34611	0.34611	0.236797	0.219394	0.219394						12	0.0981657	0.0964026	0.0964026	0.128027	0.112281	0.112281
				12	0.304922	0.255963	0.255963	0.411458	0.305329	0.305329						24	0.0418761	0.018909	0.018909	0.029508	0.0249161	0.0249161
				24	0.286075	0.0643361	0.0643361	0.122633	0.110777	0.110777				Tgfbr2 mRNA (fold)		0	1	0.678958	0.678958	1	0.678958	0.678958
																1	0.52843	0.376717	0.376717	0.460725	0.361604	0.361604
						latent TGF-β1										3	0.292994	0.230538	0.230538	0.200088	0.293503	0.293503
	j	Foxp3+CD4+ cells (%)		DMSO	UDCA	DMSO	UDCA									6	0.0838132	0.0620456	0.0620456	0.0642842	0.0430319	0.0430319
				2.75	1.55	4.68	3.58									12	0.125016	0.0995829	0.0995829	0.0855694	0.0905518	0.0905518
				2.98	1.94	4.81	4.25									24	0.065249	0.084602	0.084602	0.105286	0.100192	0.100192
				2.53	1.41	3.72	4.51
						SB431542
	k	Foxp3+CD4+ cells (%)		DMSO	UDCA	DMSO	UDCA
				2.83	1.3	1.88	1.82
				2.61	1.26	1.92	2.1
				2.82	1.51	1.56	1.85
	l	Foxp3+CD4+ cells (%)		DMSO	UDCA
				1.05	1.15
				0.72	0.84
				1.01	1.03
	m	TGF-β1 (ng/ml)		TGF-β2 (ng/ml)		TGF-β3 (ng/ml)
		DMSO	UDCA	DMSO	UDCA	DMSO	UDCA
		0.924467	0.761133	0.108765	0.049898	0.067093	0.042007
		0.971133	0.675133	0.118799	0.041201	0.078465	0.057058
		1.12047	0.6958	0.126827	0.063946	0.071106	0.053379
	n	Foxp3+CD4+ cells (%)		DMSO	UDCA
				8.54	5.77
				8.23	6.37
				9.82	5.95
	o	TGF-β1 (MFI × 103)		CTLA4 (MFI × 103)		ICOS (MFI × 103)		GITR (MFI × 103)
		DMSO	UDCA	DMSO	UDCA	DMSO	UDCA	DMSO	UDCA
		0.293	0.23	2.834	2.723	15.519	11.52	13.236	8.337
		0.293	0.252	3.194	2.397	15.082	12.257	15.729	8.565
		0.299	0.252	3.405	2.587	12.905	10.647	17.206	8.903
	p	Ctrl	UDCA
	CD4+ T cells (%)	58.9	77.3
		60.2	70.8
		62	69.1
	CD8+ T cells (%)	66.1	73.4
		58.6	75.6
		55.4	78.9
			P
	a	0.01	0.0002
		0.2	0.0055
	b		0.0011
	e	DMSO to TLCA	5.25e-05
		DMSO to CDCA	7.6e-06
		DMSO to UDCA	1.06e-05
		DMSO to LCA	0.0053
		DMSO to DCA	2.4e-05
		DMSO to GCA	1.06e-05
		DMSO to CA	0.0004
	h	Smad7	0.016
		Fos	0.0459
	j		0.0055
	k		0.0002
	m	TGF-β1	0.0103
		TGF-β2	0.0014
		TGF-β3	0.019
	n		0.0054
	o	TGF-β1	0.0027
		CTLA4	0.0399
		ICOS	0.0315
		GITR	0.0044
	p	CD4+T	0.0106
		CD8+T	0.0109

[truncated: 6 more sheets: Supp Fig 4, Supp Fig 5, Supp Fig 6, Supp Fig 7, Supp Fig 8, Supp Fig 9]
